# Supplementary material for: A single-molecule counting approach for convenient and ultrasensitive measurement of restriction digest efficiencies
Source: PLoS One. 2020 Dec 31;15(12):e0244464. doi: 10.1371/journal.pone.0244464 (PMC7775078; doi:10.1371/journal.pone.0244464)
Supplement: S1 Table — (XLSX) [file pone.0244464.s014.xlsx]

## Sheet: Sheet2
Enzyeme	NEB Catalog No.	Lot No.	Mass concentration (mg/ml)	Molecular weight (g/mol)	Molar concentration (nM)	Dilution factora	Working concentration (nM)
XbaI	R0145S	431803	0.0005	23833	20.9793	100	0.209793
BamHI-HF	R3136S	01?1602	0.0686	24569	2792.14	100	27.9214
BmtI-HF	R3658S	11803	0.013	28349	458.57	100	4.5857
StuI	R0187S	10011604	0.005	28518	175.328	50	3.50656
XcmI	R0533S	0171804	0.02	29173	685.565	25	27.4226
EcoRI-HF	R3101S	121511	0.005	31057	160.994	100	1.60994
NcoI-HF	R3539S	0031804	0.02	31346	638.04	100	6.3804
PflMI	R0509S	0311804	0.07	37548	1864.28	50	37.2856
NheI-HF	R3131S	21804	0.0001	38196	2.61808	100	0.0261808
BstXI	R0113S	0161803	0.003	43899	68.3387	50	1.36677
BsgI	R0559S	10016042	0.033	120988	272.754	25	10.9102
HpaI	R0105S	46	No data was available (the lot is too old)
NdeI	R0111S	321802	0.04	44356	901.795	100	9.01795
BtgI	R0608S	0071804	0.006	19207	312.386	50	6.24772
AfeI	R0652S	0061804	0.0027	40456	66.7392	50	1.33478
BstEII-HF	R3162S	10010069	0.0144	33616	428.367	100	4.28367
NcoI-HF	R3193S	0061510	0.005	31000	161.29	100	1.6129
BsrGI-HF	R3575S	0051804	0.02	44743	446.997	100	4.46997
aDilution factor = total volume (50 mL) of digestion solution / added volume of each RE reagent of 10 units
